# Supplementary material for: Initial Studies on the Effect of the Rice–Duck–Crayfish Ecological Co-Culture System on Physical, Chemical, and Microbiological Properties of Soils: A Field Case Study in Chaohu Lake Basin, Southeast China
Source: Int J Environ Res Public Health. 2023 Jan 21;20(3):2006. doi: 10.3390/ijerph20032006 (PMC9916220; doi:10.3390/ijerph20032006)
Supplement: Supplementary file 1 [file ijerph-20-02006-s001.zip]

Archive with 1 entries (1 files):
- ijerph-2139640-supplementary.pdf
